# Supplementary material for: Soil and vegetation conditions changes following the different sand dune restoration measures on the Zoige Plateau
Source: PLoS One. 2019 Sep 20;14(9):e0216975. doi: 10.1371/journal.pone.0216975 (PMC6754152; doi:10.1371/journal.pone.0216975)
Supplement: S1 Dataset — (XLSX) [file pone.0216975.s002.xlsx]

## Sheet: soil condition
	moisture(%)	TN（g/kg）	TP（g/kg）	AN（mg/kg）	NN（mg/kg）	AP（mg/kg）	SOC（mg/g ）	MBC（mg/kg）	MBN（mg/kg）
sandbag1	4.14228	0.164167	0.3	28.44	8.12	83.7	2.25151	65.2625	6.20225
sandbag2	4.1026	0.183333	0.3025	21.38	7.3	84.5	2.31851	65.8854	6.01482
sandbag3	4.08135	0.224167	0.308333	24.98	7.62	83.95	1.99725	66.3345	6.47617
wicker1	3.60797	0.0933333	0.3225	20.02	5.88	72.85	1.7653	52.0342	3.49965
wicker2	3.55657	0.1025	0.33	24.32	5.74	74	1.47664	52.5607	3.31381
wicker3	3.63026	0.11	0.335	22.24	5.72	73.25	1.72992	52.506	3.77675
control1	2.93	0.06	0.25	14.25	3.22	43.77	0.99	16.33	0.55
control2	2.67	0.07	0.18	12.36	2.98	42.59	0.96	14.26	0.69
control3	2.82	0.06	0.22	13.55	3.02	45.05	0.89	15.21	0.78

## Sheet: vegetation conditions
control	species	cover（%）	height（cm）	density		wicker	species	cover（%）	height（cm）	density		sandbag	species	cover（%）	height（cm）	density
1	Elymus nutans	1	22	9		1	Heteropappus bowerii	2	10	5		1	Elymus nutans	13	40	25
1	Kobresia robusta	1	7	2		1	Oxytropis falcate	3	8	5		1	Heteropappus bowerii	4	10	2
1	Ligusticum scapiforme	1	6	7		1	Ligusticum scapiforme	10	15	18		1	Carex moorcroftii	3	5	22
1	Carex moorcroftii	1	5	8		1	Hypecoum leptocarpum	2	3	2		1	Oxytropis falcate	2	5	2
1	Potentilla bifurca	1	2	1		1	Microula sikkimensis	1	3	1		1	Ligusticum scapiforme	1	3	2
2	Kobresia robusta	1	8	1		1	Kobresia robusta	1	11	1		1	Oxytropis densa	1	3	1
2	Carex moorcroftii	1	5	3		1	Elymus nutans	2	30	5		2	Elymus nutans	5	40	14
2	Heteropappus bowerii	1	3	2		2	Oxytropis falcate	3	8	4		2	Heteropappus bowerii	5	10	7
2	Hypecoum leptocarpum	1	2	1		2	Ligusticum scapiforme	4	3	16		2	Oxytropis falcate	8	4	7
2	Elymus nutans	2	23	10		2	Heteropappus bowerii	2	7	9		2	Festuca ovina	5	16	3
3	Elymus nutans	2	20	11		2	Elymus nutans	3	35	11		2	Ligusticum scapiforme	1	5	1
3	Kobresia robusta	1	9	1		2	Carex moorcroftii	1	5	3		2	Carex moorcroftii	2	4	12
3	Ligusticum scapiforme	1	3	5		3	Elymus nutans	1	30	5		2	Microula sikkimensis	1	1	3
3	Carex moorcroftii	1	7	4		3	Oxytropis falcate	2	7	5		3	Elymus nutans	15	45	35
3	Heteropappus bowerii	1	3	1		3	Heteropappus bowerii	1	12	4		3	Oxytropis falcate	10	5	12
4	Elymus nutans	1	21	5		3	Hypecoum leptocarpum	2	4	3		3	Ligusticum scapiforme	2	8	5
4	Kobresia robusta	1	10	1		3	Carex moorcroftii	1	5	5		3	Heteropappus bowerii	1	8	1
4	Carex moorcroftii	1	5	6		3	Ligusticum scapiforme	1	10	1		3	Carex moorcroftii	2	6	19
4	Potentilla bifurca	1	2	3		3	Microula sikkimensis	1	1	1		4	Elymus nutans	9	38	20
5	Elymus nutans	1	14	9		4	Heteropappus bowerii	3	9	6		4	Ligusticum scapiforme	3	2	11
5	Hypecoum leptocarpum	2	3	4		4	Ligusticum scapiforme	10	15	8		4	Carex moorcroftii	3	8	22
5	Heteropappus bowerii	1	4	3		4	Oxytropis falcate	1	7	1		4	Heteropappus bowerii	4	10	5
5	Carex moorcroftii	1	9	5		4	Hypecoum leptocarpum	6	4	5		5	Elymus nutans	11	40	25
6	Elymus nutans	1	18	7		4	Elymus nutans	2	30	7		5	Oxytropis falcate	3	5	10
6	Ligusticum scapiforme	1	4	5		4	Kobresia robusta	1	8	1		5	Heteropappus bowerii	2	4	5
6	Kobresia robusta	1	9	5		4	Artemisia macrocephala	1	25	1		5	Carex moorcroftii	2	6	17
6	Dracocephalum heterophyllum	1	3	1		5	Oxytropis falcate	4	8	5		5	Dracocephalum heterophyllum	1	12	1
6	Carex moorcroftii	1	8	3		5	Ligusticum scapiforme	6	8	12		5	Ligusticum scapiforme	4	8	12
7	Elymus nutans	1	19	5		5	Heteropappus bowerii	1	4	5		6	Elymus nutans	12	40	25
7	Heteropappus bowerii	1	3	2		5	Kobresia robusta	1	12	3		6	Heteropappus bowerii	1	10	2
7	Carex moorcroftii	2	6	11		5	Elymus nutans	1	35	6		6	Ligusticum scapiforme	4	5	10
7	Kobresia robusta	1	7	3		6	Elymus nutans	1	30	6		6	Carex moorcroftii	4	5	20
8	Elymus nutans	1	22	5		6	Hypecoum leptocarpum	3	3	1		6	Oxytropis falcate	2	3	5
8	Carex moorcroftii	1	6	8		6	Polygonum sibiricum	5	2	22		7	Elymus nutans	7	38	15
8	Kobresia robusta	1	9	4		6	Oxytropis falcate	2	5	2		7	Ligusticum scapiforme	4	3	5
8	Ligusticum scapiforme	1	12	1		6	Heteropappus bowerii	2	12	4		7	Oxytropis falcate	1	3	1
8	Microula sikkimensis	1	1	2		6	Ligusticum scapiforme	1	4	1		7	Carex moorcroftii	3	5	33
9	Elymus nutans	1	16	6		6	Carex moorcroftii	1	6	2		8	Elymus nutans	10	40	25
9	Kobresia robusta	1	10	2		6	Artemisia macrocephala	1	30	1		8	Dracocephalum heterophyllum	2	8	5
9	Ligusticum scapiforme	1	6	2		7	Elymus nutans	2	30	9		8	Ligusticum scapiforme	10	5	12
9	Dracocephalum heterophyllum	1	3	2		7	Kobresia robusta	1	11	1		8	Heteropappus bowerii	3	11	6
10	Elymus nutans	1	15	5		7	Ligusticum scapiforme	10	8	20		8	Carex moorcroftii	1	5	7
10	Kobresia robusta	1	8	5		7	Heteropappus bowerii	2	5	6		9	Elymus nutans	7	45	30
10	Potentilla bifurca	1	4	2		7	Hypecoum leptocarpum	1	4	1		9	Oxytropis falcate	3	4	5
11	Elymus nutans	1	10	8		8	Kobresia robusta	1	12	2		9	Carex moorcroftii	2	5	4
11	Carex moorcroftii	1	5	5		8	Elymus nutans	2	25	12		9	Ligusticum scapiforme	1	2	2
11	Oxytropis falcate	2	4	1		8	Ligusticum scapiforme	2	5	3		10	Elymus nutans	8	45	26
12	Elymus nutans	2	14	13		8	Heteropappus bowerii	1	4	1		10	Oxytropis falcate	1	3	4
12	Kobresia robusta	1	10	4		8	Hypecoum leptocarpum	1	1	1		10	Carex moorcroftii	4	8	12
13	Elymus nutans	1	18	5		9	Elymus nutans	1	30	8		10	Ligusticum scapiforme	1	5	2
13	Kobresia robusta	1	8	2		9	Carex moorcroftii	2	6	12		10	Heteropappus bowerii	3	10	6
13	Ligusticum scapiforme	1	5	6		9	Hypecoum leptocarpum	3	4	5		11	Elymus nutans	6	40	33
13	Carex moorcroftii	1	6	11		9	Heteropappus bowerii	1	10	2		11	Dracocephalum heterophyllum	2	5	6
13	Potentilla bifurca	1	2	1		9	Ligusticum scapiforme	4	2	6		11	Oxytropis falcate	1	4	2
14	Kobresia robusta	1	9	1		9	Oxytropis falcate	1	5	1		11	Ligusticum scapiforme	5	4	6
14	Carex moorcroftii	1	5	2		10	Elymus nutans	2	25	11		11	Carex moorcroftii	3	6	17
14	Heteropappus bowerii	1	3	1		10	Oxytropis falcate	6	3	12		12	Elymus nutans	8	45	28
14	Hypecoum leptocarpum	1	2	2		10	Ligusticum scapiforme	5	2	15		12	Festuca ovina	2	12	1
14	Elymus nutans	2	21	7		10	Heteropappus bowerii	1	5	2		12	Carex moorcroftii	3	5	25
15	Elymus nutans	1	15	12		10	Hypecoum leptocarpum	1	3	1		12	Ligusticum scapiforme	1	2	3
15	Kobresia robusta	1	10	1		11	Elymus nutans	2	25	7		12	Heteropappus bowerii	2	4	2
15	Ligusticum scapiforme	1	3	3		11	Kobresia robusta	1	9	1		13	Elymus nutans	11	37	24
15	Carex moorcroftii	1	7	30		11	Oxytropis falcate	3	8	1		13	Heteropappus bowerii	3	6	5
15	Heteropappus bowerii	1	3	1		11	Ligusticum scapiforme	3	2	5		13	Carex moorcroftii	2	6	12
16	Elymus nutans	1	22	6		11	Hypecoum leptocarpum	1	3	1		13	Oxytropis falcate	2	5	3
16	Kobresia robusta	1	10	2		11	Axyris prostrata	1	2	1		13	Ligusticum scapiforme	1	3	3
16	Carex moorcroftii	1	5	11		12	Elymus nutans	1	30	8		14	Elymus nutans	6	35	19
16	Potentilla bifurca	1	2	1		12	Heteropappus bowerii	1	10	2		14	Heteropappus bowerii	4	7	7
17	Elymus nutans	1	15	9		12	Carex moorcroftii	3	8	16		14	Oxytropis falcate	5	5	8
17	Hypecoum leptocarpum	1	2	2		12	Salsola collina	1	4	1		14	Festuca ovina	2	12	3
17	Heteropappus bowerii	1	4	2		13	Heteropappus bowerii	1	8	4		14	Ligusticum scapiforme	1	5	1
17	Carex moorcroftii	1	9	12		13	Oxytropis falcate	3	7	6		14	Carex moorcroftii	3	8	14
18	Elymus nutans	1	19	7		13	Ligusticum scapiforme	7	12	9		14	Microula sikkimensis	1	2	2
18	Ligusticum scapiforme	1	3	12		13	Hypecoum leptocarpum	1	3	2		15	Elymus nutans	11	40	29
18	Kobresia robusta	1	9	2		13	Microula sikkimensis	1	3	2		15	Oxytropis falcate	7	6	11
18	Dracocephalum heterophyllum	1	3	2		13	Kobresia robusta	1	12	2		15	Ligusticum scapiforme	2	8	6
18	Carex moorcroftii	1	8	4		13	Elymus nutans	1	28	9		15	Heteropappus bowerii	1	7	2
19	Elymus nutans	1	19	6		14	Oxytropis falcate	2	7	5		15	Carex moorcroftii	2	6	14
19	Heteropappus bowerii	1	3	2		14	Ligusticum scapiforme	4	4	10		16	Elymus nutans	10	38	24
19	Carex moorcroftii	1	5	12		14	Heteropappus bowerii	2	7	9		16	Ligusticum scapiforme	3	3	11
19	Kobresia robusta	1	7	3		14	Elymus nutans	2	32	12		16	Carex moorcroftii	3	8	22
20	Elymus nutans	1	22	6		14	Carex moorcroftii	1	6	4		16	Heteropappus bowerii	2	8	5
20	Carex moorcroftii	1	6	8		15	Elymus nutans	1	25	6		17	Elymus nutans	11	40	25
20	Kobresia robusta	1	8	4		15	Oxytropis falcate	1	7	4		17	Oxytropis falcate	3	5	10
20	Ligusticum scapiforme	1	2	2		15	Heteropappus bowerii	1	12	4		17	Heteropappus bowerii	2	4	5
20	Microula sikkimensis	1	1	1		15	Hypecoum leptocarpum	2	4	4		17	Carex moorcroftii	2	6	16
21	Elymus nutans	1	16	7		15	Carex moorcroftii	1	6	6		17	Ligusticum scapiforme	4	8	11
21	Kobresia robusta	1	10	2		15	Ligusticum scapiforme	1	10	2		18	Elymus nutans	11	40	30
21	Ligusticum scapiforme	1	5	5		15	Microula sikkimensis	1	1	2		18	Heteropappus bowerii	1	6	3
21	Dracocephalum heterophyllum	1	3	2		16	Heteropappus bowerii	3	9	7		18	Ligusticum scapiforme	3	6	7
22	Elymus nutans	1	16	5		16	Ligusticum scapiforme	6	12	7		18	Carex moorcroftii	4	6	18
22	Kobresia robusta	1	9	5		16	Oxytropis falcate	1	7	2		18	Oxytropis falcate	2	4	6
22	Potentilla bifurca	1	4	21		16	Hypecoum leptocarpum	4	4	8		19	Elymus nutans	7	35	19
23	Elymus nutans	1	11	8		16	Elymus nutans	2	30	9		19	Ligusticum scapiforme	3	4	6
23	Carex moorcroftii	1	5	10		16	Kobresia robusta	1	11	1		19	Oxytropis falcate	1	4	2
23	Oxytropis falcate	1	4	2		17	Oxytropis falcate	5	8	8		19	Carex moorcroftii	3	6	33
24	Elymus nutans	2	15	12		17	Ligusticum scapiforme	5	7	10		20	Elymus nutans	12	40	29
24	Kobresia robusta	1	10	6		17	Heteropappus bowerii	2	4	6		20	Dracocephalum heterophyllum	1	3	1
24	Potentilla bifurca	1	2	2		17	Kobresia robusta	1	11	4		20	Ligusticum scapiforme	8	6	15
25	Elymus nutans	2	18	14		17	Elymus nutans	1	30	9		20	Heteropappus bowerii	3	12	7
25	Kobresia robusta	1	8	3		18	Elymus nutans	1	30	11		20	Carex moorcroftii	2	5	11
25	Ligusticum scapiforme	1	6	7		18	Hypecoum leptocarpum	2	3	5		21	Elymus nutans	8	40	30
25	Carex moorcroftii	1	5	8		18	Polygonum sibiricum	1	2	5		21	Oxytropis falcate	3	5	6
26	Kobresia robusta	1	8	2		18	Oxytropis falcate	2	5	6		21	Carex moorcroftii	2	5	4
26	Carex moorcroftii	1	5	4		18	Heteropappus bowerii	2	10	5		21	Ligusticum scapiforme	2	2	6
26	Heteropappus bowerii	1	3	1		18	Ligusticum scapiforme	2	4	5		22	Elymus nutans	8	45	27
26	Hypecoum leptocarpum	1	2	1		18	Carex moorcroftii	1	6	2		22	Oxytropis falcate	1	4	4
26	Elymus nutans	1	17	5		18	Artemisia macrocephala	1	30	1		22	Carex moorcroftii	3	8	12
27	Elymus nutans	2	19	12		19	Elymus nutans	2	30	9		22	Ligusticum scapiforme	1	5	1
27	Kobresia robusta	1	9	2		19	Kobresia robusta	1	11	1		22	Heteropappus bowerii	3	10	6
27	Ligusticum scapiforme	1	3	5		19	Ligusticum scapiforme	7	8	12		23	Elymus nutans	6	40	33
27	Carex moorcroftii	1	7	14		19	Heteropappus bowerii	1	6	4		23	Dracocephalum heterophyllum	1	5	2
27	Heteropappus bowerii	1	3	1		19	Hypecoum leptocarpum	1	2	3		23	Oxytropis falcate	1	4	3
28	Elymus nutans	1	21	6		20	Kobresia robusta	1	12	3		23	Ligusticum scapiforme	4	4	6
28	Kobresia robusta	1	11	2		20	Elymus nutans	1	25	12		23	Carex moorcroftii	3	6	17
28	Carex moorcroftii	1	5	21		20	Ligusticum scapiforme	2	6	5		24	Elymus nutans	8	45	28
28	Potentilla bifurca	1	2	2		20	Heteropappus bowerii	1	4	1		24	Festuca ovina	1	9	2
29	Elymus nutans	1	15	8		20	Hypecoum leptocarpum	1	1	1		24	Carex moorcroftii	2	5	14
29	Hypecoum leptocarpum	1	3	1		21	Elymus nutans	1	30	8		24	Ligusticum scapiforme	1	2	3
29	Heteropappus bowerii	1	4	3		21	Carex moorcroftii	2	6	12		24	Heteropappus bowerii	1	5	2
29	Carex moorcroftii	1	9	10		21	Hypecoum leptocarpum	1	4	5		25	Elymus nutans	9	40	18
30	Elymus nutans	1	18	6		21	Heteropappus bowerii	1	9	3		25	Heteropappus bowerii	3	11	4
30	Ligusticum scapiforme	1	4	6		21	Ligusticum scapiforme	4	5	7		25	Carex moorcroftii	3	6	14
30	Kobresia robusta	1	9	5		21	Oxytropis falcate	1	5	2		25	Oxytropis falcate	1	5	2
30	Dracocephalum heterophyllum	1	2	2		22	Elymus nutans	2	25	14		25	Ligusticum scapiforme	1	3	3
30	Carex moorcroftii	1	8	3		22	Oxytropis falcate	3	5	6		25	Oxytropis densa	1	3	2
31	Elymus nutans	1	17	6		22	Ligusticum scapiforme	4	3	12		26	Elymus nutans	6	40	23
31	Heteropappus bowerii	1	3	2		22	Heteropappus bowerii	1	5	3		26	Heteropappus bowerii	5	7	8
31	Carex moorcroftii	2	6	11		22	Hypecoum leptocarpum	1	3	1		26	Oxytropis falcate	5	5	7
31	Kobresia robusta	1	7	3		23	Elymus nutans	3	25	19		26	Ligusticum scapiforme	1	4	2
32	Elymus nutans	1	22	5		23	Kobresia robusta	1	10	3		26	Carex moorcroftii	2	5	7
32	Carex moorcroftii	1	6	14		23	Oxytropis falcate	2	5	5		26	Microula sikkimensis	1	1	2
32	Kobresia robusta	1	9	4		23	Ligusticum scapiforme	1	2	5		27	Elymus nutans	12	40	29
32	Ligusticum scapiforme	1	12	1		23	Hypecoum leptocarpum	2	3	5		27	Oxytropis falcate	5	7	12
32	Microula sikkimensis	1	1	2		23	Axyris prostrata	1	2	3		27	Ligusticum scapiforme	1	8	3
33	Elymus nutans	1	16	7		24	Elymus nutans	1	30	11		27	Heteropappus bowerii	1	8	2
33	Kobresia robusta	1	10	2		24	Heteropappus bowerii	2	10	5		27	Carex moorcroftii	2	6	17
33	Ligusticum scapiforme	1	6	2		24	Carex moorcroftii	2	8	10		28	Elymus nutans	8	38	24
34	Elymus nutans	1	15	5		24	Salsola collina	1	4	2		28	Ligusticum scapiforme	3	3	14
34	Kobresia robusta	1	8	5		25	Heteropappus bowerii	2	10	6		28	Carex moorcroftii	3	8	22
34	Potentilla bifurca	1	4	3		25	Oxytropis falcate	3	8	5		28	Heteropappus bowerii	4	10	6
35	Elymus nutans	1	10	8		25	Ligusticum scapiforme	5	10	8		29	Elymus nutans	9	40	30
35	Carex moorcroftii	1	5	5		25	Hypecoum leptocarpum	1	3	2		29	Oxytropis falcate	3	7	5
35	Oxytropis falcate	2	4	1		25	Microula sikkimensis	1	3	1		29	Heteropappus bowerii	2	5	5
36	Elymus nutans	2	14	13		25	Kobresia robusta	1	9	2		29	Carex moorcroftii	2	6	12
36	Kobresia robusta	1	9	5		25	Elymus nutans	2	25	11		29	Dracocephalum heterophyllum	1	5	3
						26	Oxytropis falcate	3	8	5		29	Ligusticum scapiforme	5	8	11
						26	Ligusticum scapiforme	1	3	2		30	Elymus nutans	13	40	30
						26	Heteropappus bowerii	2	7	9		30	Heteropappus bowerii	1	10	3
						26	Elymus nutans	2	30	8		30	Ligusticum scapiforme	3	6	9
						26	Carex moorcroftii	1	5	3		30	Carex moorcroftii	3	6	18
						27	Elymus nutans	1	30	5		30	Oxytropis falcate	2	5	6
						27	Oxytropis falcate	2	7	5		31	Elymus nutans	7	35	17
						27	Heteropappus bowerii	1	12	5		31	Ligusticum scapiforme	2	4	7
						27	Hypecoum leptocarpum	2	4	6		31	Oxytropis falcate	1	5	2
						27	Carex moorcroftii	2	6	11		31	Carex moorcroftii	2	5	12
						27	Ligusticum scapiforme	1	7	3		32	Elymus nutans	11	40	30
						27	Microula sikkimensis	1	1	1		32	Dracocephalum heterophyllum	1	3	2
						28	Heteropappus bowerii	3	7	6		32	Ligusticum scapiforme	8	4	15
						28	Ligusticum scapiforme	3	8	5		32	Heteropappus bowerii	2	11	7
						28	Oxytropis falcate	1	6	2		32	Carex moorcroftii	1	6	7
						28	Hypecoum leptocarpum	2	4	5		33	Elymus nutans	6	40	28
						28	Elymus nutans	2	30	7		33	Oxytropis falcate	2	5	6
						28	Kobresia robusta	1	8	1		33	Carex moorcroftii	2	5	7
						28	Artemisia macrocephala	1	2	2		33	Ligusticum scapiforme	1	3	3
						29	Oxytropis falcate	4	8	5		34	Elymus nutans	7	35	30
						29	Ligusticum scapiforme	6	8	12		34	Oxytropis falcate	1	5	4
						29	Heteropappus bowerii	1	4	5		34	Carex moorcroftii	3	7	10
						29	Kobresia robusta	1	9	2		34	Ligusticum scapiforme	1	3	3
						29	Elymus nutans	2	30	12		34	Heteropappus bowerii	2	9	6
						30	Elymus nutans	1	30	6		35	Elymus nutans	7	40	35
						30	Hypecoum leptocarpum	2	3	5		35	Oxytropis falcate	1	4	2
						30	Polygonum sibiricum	1	2	2		35	Ligusticum scapiforme	6	4	9
						30	Oxytropis falcate	2	5	2		35	Carex moorcroftii	3	6	15
						30	Heteropappus bowerii	2	13	4		36	Elymus nutans	8	40	30
						30	Ligusticum scapiforme	1	5	2		36	Festuca ovina	1	7	2
						30	Carex moorcroftii	1	6	3		36	Carex moorcroftii	3	5	25
						31	Elymus nutans	2	30	9		36	Ligusticum scapiforme	1	3	3
						31	Kobresia robusta	1	11	1		36	Heteropappus bowerii	2	4	5
						31	Ligusticum scapiforme	2	5	5
						31	Heteropappus bowerii	1	5	2
						31	Hypecoum leptocarpum	1	4	2
						32	Kobresia robusta	1	12	2
						32	Elymus nutans	2	25	15
						32	Ligusticum scapiforme	2	6	4
						32	Heteropappus bowerii	1	4	2
						32	Hypecoum leptocarpum	1	2	3
						33	Elymus nutans	1	27	9
						33	Carex moorcroftii	2	7	11
						33	Hypecoum leptocarpum	2	5	5
						33	Heteropappus bowerii	1	7	3
						33	Ligusticum scapiforme	2	3	8
						33	Oxytropis falcate	1	5	2
						34	Elymus nutans	2	25	14
						34	Oxytropis falcate	5	3	12
						34	Ligusticum scapiforme	4	2	15
						34	Heteropappus bowerii	1	5	2
						34	Hypecoum leptocarpum	1	3	1
						35	Elymus nutans	2	25	19
						35	Kobresia robusta	1	9	2
						35	Oxytropis falcate	2	8	5
						35	Ligusticum scapiforme	3	2	5
						35	Hypecoum leptocarpum	1	3	1
						35	Axyris prostrata	1	2	1
						36	Elymus nutans	1	27	9
						36	Heteropappus bowerii	1	8	3
						36	Carex moorcroftii	2	8	17
						36	Salsola collina	1	2	2
